# Supplementary material for: Repeated bouts of exhaustive exercise increase circulating cell free nuclear and mitochondrial DNA without development of tolerance in healthy men
Source: PLoS One. 2017 May 24;12(5):e0178216. doi: 10.1371/journal.pone.0178216 (PMC5443547; doi:10.1371/journal.pone.0178216)
Supplement: S1 File — This file comprises the tables with determined individual results. (XLSX) [file pone.0178216.s001.xlsx]

## Sheet: Monitored Parameters 
	Table 1. Individual parameters monitored during three repeated exhaustive treadmill exercise bouts separated by three days of resting period
	No.	Bouts of exhaustive treadmill exercise	Speed corresponding to 70% of personal VO2 max	Run distance to exhaustion [km]	Run time [min]	Baseline blood pressure [mm Hg] S/D	Blood pressure after exercise [mm Hg] S/D	Baseline heart rate [beats/min]	Maximal heart rate [beats min]	Baseline body mass [kg]	Body mass after exercise [mm Hg] S/D	Fluid intake volume
	1	1st bout	9,5 km/h	4.59167	29	130/80	155/70	70	170	115	114.1	500 ml
		2nd bout	9,5 km/h	5.06667	32	130/80	155/70	73	174	114.1	114.2	1000 ml
		3rd bout	9,5 km/h	5.54167	35	130/70	168/70	71	164	116	114.7	500 ml
	2	1st bout	10,5 km/h	1.75	10	130/80	180/80	80	190	102.9	102.9	none
		2nd bout	10,5 km/h	2.975	17	130/80	180/70	80	189	102	101.9	none
		3rd bout	10,5 km/h	3.5	20	120/70	150/90	76	184	102.3	102	none
	3	1st bout	11,5 km/h	18.2083	95	130/70	180/80	60	184	93.5	92.2	1000 ml
		2nd bout	11,5 km/h	27.025	141	140/90	180/90	80	178	94.7	92.3	1000 ml
		3rd bout	11,5 km/h	21.275	111	120/80	170/60	60	173	94.2	92.3	750 ml
	4	1st bout	12 km/h	5	25	125/80	150/80	83	196	83.5	83.4	none
		2nd bout	12 km/h	5.6	28	125/90	160/90	75	186	83.6	83.4	none
		3rd bout	12 km/h	6.2	31	110/75	150/80	60	170	84.8	84.1	none
	5	1st bout	13 km/h	6.71667	31	125/80	150/80	68	199	72.5	72	100 ml
		2nd bout	13 km/h	7.36667	34	120/80	170/80	60	199	71.7	71.2	150 ml
		3rd bout	13 km/h	6.5	30	130/70	160/80	75	192	72.3	72	200 ml
	6	1st bout	10 km/h	17.8333	107	140/80	170/60	66	176	85.4	83.5	150 ml
		2nd bout	10 km/h	20	120	130/80	190/70	64	178	85.1	83.1	280 ml
		3rd bout	10 km/h	22.5	135	135/80	150/90	55	172	85.7	83.2	brak
	7	1st bout	12,5 km/h	5.20833	25	120/80	180/90	70	195	85	84.7	none
		2nd bout	12,5 km/h	5.83333	28	120/70	180/90	68	198	84.3	83.8	none
		3rd bout	12,5 km/h	6.45833	31	120/80	170/90	75	190	82.3	81.7	none
	8	1st bout	11 km/h	12.8333	70	130/90	220/100	60	187	74.8	74	none
		2nd bout	11 km/h	16.3167	89	140/80	160/90	94	172	74.9	74.1	700 ml
		3rd bout	11 km/h	16.5	90	130/85	180/90	70	168	75.2	73.8	500 ml
	9	1st bout	10,5 km/h	7.175	41	115/75	190/100	72	172	99.8	99.4	500 ml
		2nd bout	10,5 km/h	7.875	45	120/80	180/90	90	174	99.9	98.9	500 ml
		3rd bout	10,5 km/h	3.5	20	110/70	180/80	72	160	101.9	101.3	300 ml
	10	1st bout	12 km/h	12.8	64	125/80	160/90	60	170	83.4	81.6	none
		2nd bout	12 km/h	16	80	130/85	160/80	60	171	82.6	80.9	250 ml
		3rd bout	12 km/h	18.2	91	110/70	160/80	54	164	83.7	81.7	none
	11	1st bout	11 km/h	2.93333	16	125/85	160/80	99	185	65.7	65.7	150 ml
		2nd bout	11 km/h	3.3	18	120/70	150/65	94	199	65.7	65.6	150 ml
		3rd bout	11 km/h	3.85	21	125/70	190/60	85	195	66	66	200 ml

## Sheet: Blood cell count
	Table 2. Blood cell count in eleven average-trained men before and after each of three bouts of exhaustive treadmill exercise (individual data)
	Hct [%]	1st bout			2nd bout			3rd bout
		before	after		before	after		before	after
		49.7	50.4		48.8	49.3		46.7	49.2
		50.6	52.9		49.4	51		48	49.9
		48.7	52.2		45.4	49.1		45.2	51.4
		48.6	48.1		49.6	52.6		48.4	50.9
		44.1	46.3		48.4	48.6		44.1	46.4
		43.7	45.2		43.4	44.7		40.9	45
		40	40.9		39.4	40.4		38.7	39.2
		49.9	49		46.3	45.7		45.9	48.2
		49.5	50.7		48	51.3		44.6	46.3
		43.9	46.6		40.2	44.8		36.7	40.8
		45.6	47.1		46.5	48.2		45.5	46.1
	Hgb [g/dl]	1st bout			2nd bout			3rd bout
		before	after		before	after		before	after
		16.7	17.1		15.9	16.3		15.7	16.2
		16.8	17.5		16.1	16.6		15.9	16.5
		16.1	17.4		15.2	16.1		15	16.7
		16	15.9		16.4	17.3		16.2	16.7
		14.5	15.1		16	16.1		14.8	15.5
		14.9	15.3		14.5	15		13.2	14.6
		13.7	13.6		13.7	13.9		13.3	13.3
		16.7	16.6		15.5	15.5		15.5	16
		16.4	17		16.3	17.2		15.2	15.7
		14.7	15.5		13.3	14.6		12.2	13.5
		15.5	15.7		15.4	16		15.4	15.5
	RBC [x106/mm3]	1st bout			2nd bout			3rd bout
		before	after		before	after		before	after
		5.54	5.61		5.48	5.51		5.23	5.45
		5.86	6.14		5.7	5.86		5.6	5.77
		5.34	5.72		4.99	5.32		4.97	5.61
		5.58	5.64		5.76	6.1		5.63	5.89
		4.97	5.17		5.45	5.46		4.99	5.21
		5.06	5.24		5.04	5.18		4.65	5.19
		4.44	4.57		4.4	4.52		4.34	4.38
		5.37	5.23		4.93	4.87		4.93	5.16
		5.08	5.19		4.9	5.24		4.55	4.74
		4.69	4.93		4.29	4.76		3.96	4.37
		4.98	5.11		5.05	5.23		4.95	5.03
	WBC [x103/mm3]	1st bout			2nd bout			3rd bout
		before	after		before	after		before	after
		5.6	8.1		5.5	8.5		5	7.5
		5.4	8.3		5.4	8.6		5.7	7.6
		5.8	11		5.1	15.8		6.8	17.2
		5.4	7		7	9.9		5.7	9.5
		5.5	9.3		5.8	9.3		4.9	7.6
		7.4	12.3		5.9	13.1		5.4	15.4
		5.6	9.2		5	7.5		5.4	8.6
		6.6	9.5		5.6	7.8		5.9	8.6
		5.5	6.9		5.8	7.4		6	10.2
		6.2	12.8		6.6	14.1		5.6	13.1
		5.5	9.6		4.8	7.9		7	12.6
	GRA [x103/mm3]	1st bout			2nd bout			3rd bout
		before	after		before	after		before	after
		3.6	4.9		3.5	4.6		3.1	4.3
		2.7	3.4		2.8	3.3		3.2	3.5
		4.2	8.2		3.6	12.8		5.3	14.6
		3.9	5.4		5.4	6.5		4.2	6
		3.9	5.2		4.1	5.8		3.6	4.5
		5.6	9		3.8	10.2		3.4	12.5
		3.9	5.4		3.5	4.5		3.6	4.8
		4.7	6.3		3.8	5.4		4.3	5.9
		3.7	4.4		4.1	4.5		4.2	6.7
		4.1	9.1		4.7	9.5		3.8	10
		3.5	4.9		3.1	4		5	7.2
	MON [x103/mm3]	1st bout			2nd bout			3rd bout
		before	after		before	after		before	after
		0.2	0.3		0.2	0.4		0.2	0.4
		0.2	0.4		0.2	0.5		0.3	0.5
		0.2	0.3		0.2	0.5		0.2	0.5
		0.2	0.2		0.2	0.4		0.2	0.4
		0.1	0.4		0.1	0.3		0.2	0.3
		0.3	0.5		0.3	0.4		0.2	0.4
		0.2	0.3		0.1	0.2		0.2	0.2
		0.2	0.4		0.2	0.3		0.2	0.3
		0.2	0.3		0.2	0.3		0.2	0.3
		0.2	0.4		0.2	0.5		0.3	0.5
		0.2	0.5		0.2	0.4		0.2	0.4
	LYM [x103/mm3]	1st bout			2nd bout			3rd bout
		before	after		before	after		before	after
		1.8	2.9		1.8	3.5		1.7	3.5
		2.5	4.5		2.4	4.8		2.2	4.8
		1.4	2.5		1.3	2.5		1.3	2.5
		1.3	1.4		1.4	3		1.3	3
		1.5	3.7		1.6	3.2		1.1	3.2
		1.5	2.8		1.8	2.5		1.8	2.5
		1.5	3.5		1.4	2.8		1.6	2.8
		1.7	2.8		1.6	2.1		1.4	2.1
		1.6	2.2		1.5	2.6		1.6	2.6
		1.9	3.3		1.7	4.1		1.5	4.1
		1.8	4.2		1.5	3.5		1.8	3.5
	PLT [103/mm3]	1st bout			2nd bout			3rd bout
		before	after		before	after		before	after
		213	265		220	255		218	255
		243	292		239	281		242	281
		240	331		209	303		238	303
		188	229		205	270		198	270
		157	201		165	196		136	196
		185	237		210	258		224	258
		199	214		173	216		166	216
		188	266		151	207		160	207
		191	248		185	244		173	244
		274	312		231	259		233	259
		214	247		210	245		206	245

## Sheet: cfDNAs
	Table 3. Plasma concentrations of cell free nuclear (cf n-DNA) and mitochondrial (cf mt-DNA) DNA in eleven average-trained men before and after each of three bouts of exhaustive treadmill exercise
	cf n-DNA [ng/mL]	1st bout			2nd bout			3rd bout
		before	after		before	after		before	after
		4.65965	25.0391		2.50789	45.1703		1.70905	14.7234
		3.27049	8.1616		3.57312	40.1427		1.65937	26.5609
		1.76022	43.8573		5.72842	79.118		1.8672	116.099
		6.83762	49.3501		13.8799	48		2.43498	47.9156
		2.50789	20.3675		3.08311	60.6694		2.16396	70.3118
		1.98068	86.4391		1.65937	91.6925		4.14101	130.639
		3.79028	17.5743		3.90376	28.1751		3.90376	29.8875
		1.5643	20.3675		1.65937	11.6283		1.8672	6.44587
		3.6801	25.7888		3.36841	29.8875		3.5	32
		4.02064	97.2651		1.65937	83.9264		3.57312	89.027
		2.99349	29.0127		4.26499	14.7234		7.25318	28.1751
	cf mt-DNA [*103 GE/mL]	1st bout			2nd bout			3rd bout
		before	after		before	after		before	after
		786.149	219.938		786.149	588.541		34.4857	246.94
		571.747	184.869		285.401	285.401		94.9923	720.753
		293.784	1020.14		201.642	415.817		381.227	63.3387
		293.784	524.186		164.654	588.541		329.853	809.24
		159.956	87.0903		53.2392	440.604		246.94	285.401
		87.0903	359.781		37.6147	415.817		67.1142	539.583
		109.787	190.299		26.5757	233.048		79.8457	233.048
		392.425	359.781		480.581	155.391		75.3539	246.541
		539.583	935.28		219.938	1050.11		329.85	1020
		126.887	254.194		174.469	453.546		97.7825	809.24
		539.583	935.28		87.0903	329.853		201.642	109.787

## Sheet: Selected biochemical markers
	Table 4. Selected markers of muscle damage and metabolic response to exercise before and after each of three bouts of exhaustive treadmill exercise (individual data)
	Lactate (mmol/l)	1st bout			2nd bout			3rd bout
		before	after		before	after		before	after
		2.05	6.65		1.21	10.82		2.77	7.77
		2.15	11.6		1.48	10.9		1.34	8.87
		1.37	6.18		1.15	3.04		1.43	4.12
		0.96	11.14		0.92	11.78		1.68	13.99
		0.55	13		0.6	14.1		0.84	10.08
		2.1	3.48		1.4	3.54		1.54	2.26
		0.88	12.36		0.98	10.2		1.46	9.85
		2.48	3.37		1.68	1.76		1.63	2.18
		2.3	8.17		1.97	8.67		1.07	7.86
		1.05	3.81		1.03	3.74		1.58	3.87
		3.08	18.68		3.2	18.6		1.81	16.87
	Urea (mmol/l)	1st bout			2nd bout			3rd bout
		before	after		before	after		before	after
		5.59	5.91		5.91	6.17		5.29	5.81
		5.8	6.02		4.6	4.75		5.49	5.42
		7.09	8.14		6	7.67		7.53	7.89
		4.74	5.27		4.72	5.18		4.72	5.14
		5.15	5.52		5.45	5.73		5.02	5.38
		5.32	6.3		4.67	5.56		4	5.27
		6.11	6.7		7.15	7.8		9.6	9.75
		7.21	8.23		6.06	6.85		5.88	7.04
		3.74	3.99		4.55	4.8		4.55	4.87
		8.06	9.43		8.19	9.59		8.04	9.71
		5.2	5.18		5.74	5.86		7.32	7.31
	Glucose (mmol/l)	1st bout			2nd bout			3rd bout
		before	after		before	after		before	after
		5.11	5.9		5.66	5.85		5.05	5.99
		6.19	5.03		5.39	5.95		5.45	5.33
		6.31	5.83		6.85	5.58		6.63	5.42
		4.89	5.46		4.9	5.56		4.99	6.99
		5.1	8.7		5.3	9.87		3.64	6.5
		5.22	6.34		5.59	6.67		4.82	5.78
		5.81	11.7		5.97	11.5		6.13	11.46
		3.34	6.43		4.21	6.17		3.07	4.92
		5.24	6.29		5.46	5.63		4.83	5.83
		5.24	6.23		7.74	6.56		5.62	4.38
		4.78	7.29		8.23	7.1		6.15	6.43
	Creatinine (µmol/l)	1st bout			2nd bout			3rd bout
		before	after		before	after		before	after
		100	117		98	117		97	111
		105	123		93	110		110	93
		79	129		82	107		76	105
		89	110		90	111		90	108
		81	105		78	116		80	99
		69	116		68	128		63	98
		92	125		92	126		93	124
		76	113		70	87		77	93
		78	110		83	110		76	89
		69	113		76	110		76	115
		95	115		97	127		106	130
	AST (U/l)	1st bout			2nd bout			3rd bout
		before	after		before	after		before	after
		23	25		21	24		29	32
		29	31		27	29		35	32
		25	34		28	40		45	39
		19	22		20	23		18	23
		30	41		27	34		39	45
		25.8	31.4		35	41.6		33.3	39.9
		23	28		42	30		30	31
		22	24		23	26		22	26
		30	35		29	35		33	41
		44	93		46	87		54	268
		19	22		21	23		19	21
	ALT (U/l)	1st bout			2nd bout			3rd bout
		before	after		before	after		before	after
		20	23		19	21		24	26
		38	41		35	37		39	37
		35	43		36	40		42	40
		20	23		21	24		22	25
		32	34		28	32		38	41
		26	28.9		27.2	29.7		28.4	31.8
		24	26		50	33		38	39
		18	19		17	19		16	18
		35	41		36	41		35	39
		38	69		34	64		54	211
		18	19		17	19		18	20
	CK (U/l)	1st bout			2nd bout			3rd bout
		before	after		before	after		before	after
		136	154		113	136		299	337
		282	203		289	322		526	474
		141	232		213	574		359	422
		65	85		62	83		69	104
		160	187		158	198		264	307
		158	213		481	573		355	466
		171	203		818	337		475	496
		134	176		146	195		158	203
		133	173		116	159		282	328
		287	545		421	592		373	498
		117	148		116	151		149	197
	CRP (mg/l)	1st bout			2nd bout			3rd bout
		before	after		before	after		before	after
		0.8	1		0.7	0.7		1	1
		0.4	0.6		0.4	0.4		0.5	0.4
		2.3	2.7		1.9	2.1		3.3	2.2
		1	1.2		1.1	1.3		1	1.1
		0.8	2.1		0.7	0.7		6.7	7.1
		1.1	1.4		1	1.2		0.6	0.8
		0.5	0.5		0.98	0.5		0.7	0.6
		0.4	0.5		1.68	0.7		1.9	2.3
		1.1	1.2		1	1		1	1.1
		2	5		4.5	5.1		1.8	3.87
		0.5	0.6		0.5	0.5		0.5	0.6
